# Supplementary material for: Identification of candidate mechanosensory transduction channels in the aquatic insect Protohermes xanthodes (Megaloptera: Corydalidae) by transcriptome analysis
Source: J Insect Sci. 2025 Nov 22;25(6):ieaf102. doi: 10.1093/jisesa/ieaf102 (PMC12640122; doi:10.1093/jisesa/ieaf102)
Supplement: ieaf102_Supplementary_Data [file ieaf102_supplementary_data.zip]

Archive with 1 entries (1 files):
- 6 Supplementary File.doc
